# Supplementary material for: Xeroderma Pigmentosum Group A Suppresses Mutagenesis Caused by Clustered Oxidative DNA Adducts in the Human Genome
Source: PLoS One. 2015 Nov 11;10(11):e0142218. doi: 10.1371/journal.pone.0142218 (PMC4641734; doi:10.1371/journal.pone.0142218)
Supplement: S1 Table — a Underlined sequences are observed mutations. “Δ” indicates one-base deletion. del., deletion; ins., insertion. b “8” in the sequence indicates 8-oxoG. c XPA KO + pCl-XPA cells. (XLSX) [file pone.0142218.s002.xlsx]

## Sheet: S1 Table
S1 Table. The spectra of non-targeted mutations induced by integration of pvITG, pvIT1x8oG, pvIT2x8oG, and pvINT2x8oG.
Non-targeteda	pvITG		pvIT1x8oG		pvIT2x8oG			pvINT2x8oG
	5'-TCCCACGAGGCT-3'		5'-TCCCAC8AGGCT-3'b		5'-TCCCAC8A8GCT-3'			5'-TCCCACGAGGCT-3'
	3'-AGGGTGCTCCGA-5'		3'-AGGGTGCTCCGA-5'		3'-AGGGTGCTCCGA-5'			3'-AGG8T8CTCCGA-5'
	TSCER122	XPA KO	TSCER122	XPA KO	TSCER122	XPA KO	pCl-XPAc	TSCER122	XPA KO
5'-TCCCACGAGGCT (original)
5'-TCCCACΔAGGCT	2 (0.85%)	0	0	0	0	0	0	0	0
5'-TCCCCAAAGGCT	1 (0.42%)	0	0	0	0	0	0	0	0
5'-TCCCACGGAGGCT	0	1 (0.44%)	0	0	0	0	0	0	0
5'-TCCCCACGAGGCT	0	1 (0.44%)	0	0	0	0	0	0	0
5'-TACCACGAGGCT	0	0	1 (0.24%)	0	0	0	0	0	0
5'-TCCCACGAAACT	0	0	1 (0.24%)	0	0	0	0	0	0
5'-TCCAACGAGGCT	0	0	1 (0.24%)	1 (0.21%)	0	2 (0.28%)	0	0	0
5'-TTCCACGAGGCT	0	0	2 (0.47%)	0	1 (0.15%)	5 (0.71%)	2 (0.42%)	0	0
5'-TCCTACGAGGCT	0	0	1 (0.24%)	0	0	1 (0.14%)	0	0	0
5'-TCCCACGAAGCT	0	0	2 (0.47%)	2 (0.42%)	0	0	0	0	1 (0.18%)
5'-TTTCACGAGGCT	0	0	0	1 (0.21%)	0	0	0	0	0
5'-TTCCTCGAGGCT	0	0	0	1 (0.21%)	0	0	0	0	0
5'-TCACACGAGGCT	0	0	0	1 (0.21%)	0	0	0	0	0
5'-TCCCACGAGCCT	0	0	0	1 (0.21%)	0	0	0	0	0
5'-TCCΔACGAGGCT	0	0	0	1 (0.21%)	0	2 (0.28%)	0	0	0
5'-TCGCACGAGGCT	0	0	0	0	1 (0.15%)	0	0	0	0
5'-TCTCACGAGGCT	0	0	0	0	1 (0.15%)	0	0	0	0
5'-TCCCACGAGACT	0	0	0	0	1 (0.15%)	0	1 (0.21%)	0	0
5'-TCCCACGAGTCT	0	0	0	0	1 (0.15%)	0	0	0	0
5'-TCCCΔCGAGGCT	0	0	0	0	1 (0.15%)	1 (0.14%)	1 (0.21%)	0	0
5'-TCCCACGAGΔCT	0	0	0	0	1 (0.15%)	1 (0.14%)	0	0	0
5'-TCAAACGAGGCT	0	0	0	0	0	1 (0.14%)	0	0	0
5'-TCCCGCGAGGCT	0	0	0	0	0	1 (0.14%)	0	2 (0.34%)	1 (0.18%)
5'-TCCCACGTGGCT	0	0	0	0	0	2 (0.28%)	1 (0.21%)	1 (0.17%)	0
5'-TCCCACGAGGTT	0	0	0	0	0	1 (0.14%)	0	0	2 (0.37%)
5'-TCCCACGACGCT	0	0	0	0	0	0	0	1 (0.17%)	0
5'-TCCCCCGAGGCT	0	0	0	0	0	0	0	1 (0.17%)	3 (0.56%)
5'-GCCCACGAGGCT	0	0	0	0	0	0	0	0	1 (0.18%)
5'-TCCCTCGAGGCT	0	0	0	0	0	0	0	1 (0.17%)	1 (0.18%)
5'-TCCCACGΔGGCT	0	0	0	0	0	0	0	0	1 (0.18%)
5'-TCCCACGAGGGT	0	0	0	0	0	0	0	0	1 (0.18%)
5'-TCCCACGAGGGCT	0	0	0	0	0	0	0	1 (0.17%)	1 (0.18%)
5'-TCCCACGAGGCA	0	0	0	0	0	0	1 (0.21%)	0	0
5'-TCCCACGAGGCG	0	0	0	0	0	0	0	0	1 (0.18%)
Large del./ins.	0	1 (0.44%)	1 (0.24%)	1 (0.21%)	0	3 (0.43%)	1 (0.21%)	1 (0.17%)	1 (0.18%)
Total	3 (1.3%)	3 (1.3%)	9 (2.1%)	9 (1.9%)	7 (1.1%)	20 (2.8%)	7 (1.5%)	8 (1.4%)	14 (2.6%)
